# Supplementary material for: Dietary variability in Middle Holocene South American shellmounds: Insights from isotopic analysis and an adapted Bayesian MixSIAR model
Source: PLoS One. 2025 Dec 3;20(12):e0335680. doi: 10.1371/journal.pone.0335680 (PMC12674525; doi:10.1371/journal.pone.0335680)
Supplement: S1 File — Materials, isotopic results, and MixSIAR results. (XLSX) [file pone.0335680.s001.xlsx]

## Sheet: Table S1 - Human material
Table S1: Human remains from Piaçaguera and Moraes shellmounds
Site	Burial cluster	Individual	Adult / subadult	Sex*	Age**	Analysed material	Reference for δ13C and δ15N values
Piaçaguera	Group I	PI-01-A	adult	F	25-30ys	bone	Colonese et al. (2014)
Piaçaguera	Group I	PI-01-C	subadult	I	birth (± 2ms) / 38 i.u. weeks	bone	DiGiusto et al. (2025)
Piaçaguera	Group I	PI-04	subadult	I	6ys (± 24ms)	tooth (RM1)	DiGiusto et al. (2025)
Piaçaguera	Group I	PI-05	adult	M	30-39ys	bone + tooth (LM1 + LM3)	bone: Colonese et al. (2014); tooth: DiGiusto et al. (2025)
Piaçaguera	Group I	PI-06	adult	M	30-35ys	bone	this study
Piaçaguera	Group I	PI-08	adult	M	30-39ys	bone	this study
Piaçaguera	Group I	PI-09	adult	F	+50ys	bone	Colonese et al. (2014)
Piaçaguera	Group I	PI-10	subadult	I	Birth (± 2ms)	bone	DiGiusto et al. (2025)
Piaçaguera	Group I	PI-11	adult	M	+40ys	bone	this study
Piaçaguera	Group I	PI-12	subadult	I	6ms (± 3ms)	bone	DiGiusto et al. (2025)
Piaçaguera	Group I	PI-13-B	subadult	I	18ms (± 6ms)	bone	DiGiusto et al. (2025)
Piaçaguera	Group I	PI-14	adult	M	35-49ys	bone	Colonese et al. (2014)
Piaçaguera	Group I	PI-15	adult	F	20-30ys	bone + tooth (LM1)	bone: Colonese et al. (2014); tooth: DiGiusto et al. (2025)
Piaçaguera	Group I	PI-16	subadult	I	5ys (± 16ms)	bone	DiGiusto et al. (2025)
Piaçaguera	Group I	PI-17	adult	F	~20 anos	bone	Colonese et al. (2014)
Piaçaguera	Group I	PI-18	subadult	I	12ys (± 36ms)	bone	this study
Piaçaguera	Group I	PI-19	adult	I	adult	bone + tooth (RM1)	bone: this study; tooth: DiGiusto et al. (2025)
Piaçaguera	Group I	PI-23	adult	F	20-30ys	bone	this study
Piaçaguera	Group I	PI-38	adult	M	+40ys	bone	this study
Piaçaguera	Group I	PI-65	subadult	I	7 i.u. ms (± 2ms)	bone	DiGiusto et al. (2025)
Piaçaguera	Group I	PI-66	subadult	I	15ys (± 36ms)	bone	this study
Piaçaguera	Group II	PI-28	adult	M	25-35ys	bone	this study
Piaçaguera	Group II	PI-30	subadult	I	18ms (± 6ms)	bone	DiGiusto et al. (2025)
Piaçaguera	Group II	PI-32	subadult	F	15ys (± 36ms)	bone + tooth (RM1)	bone: this study; tooth: DiGiusto et al. (2025)
Piaçaguera	Group II	PI-35	subadult	I	2ys (± 8ms)	bone	DiGiusto et al. (2025)
Piaçaguera	Group II	PI-36	adult	F	20-30ys	bone	this study
Piaçaguera	Group II	PI-40-A	subadult	I	18ms (± 6ms)	bone	DiGiusto et al. (2025)
Piaçaguera	Group II	PI-42	subadult	I	3ys (± 12ms)	bone	DiGiusto et al. (2025)
Piaçaguera	Group II	PI-43	subadult	I	1yr (± 4ms)	bone	DiGiusto et al. (2025)
Piaçaguera	Group II	PI-44	adult	M	35-40 ys	tooth (LM1)	DiGiusto et al. (2025)
Piaçaguera	Group II	PI-47	subadult	I	9ms (± 3ms)	bone	DiGiusto et al. (2025)
Piaçaguera	Group II	PI-50-A	adult	M	+50ys	bone	this study
Piaçaguera	Group II	PI-51-A	subadult	I	18ms (± 6ms)	bone	DiGiusto et al. (2025)
Piaçaguera	Group II	PI-52	adult	F	35-49ys	bone + tooth (LM3)	this study
Piaçaguera	Group II	PI-53	adult	F	35-49ys	tooth (RM2)	this study
Piaçaguera	Group II	PI-56	adult	F	adult	bone	this study
Moraes	Moraes	MO-01	adult	I	adult	bone	this study
Moraes	Moraes	MO-02-A	subadult	I	6ms (± 3ms)	bone	DiGiusto et al. (2025)
Moraes	Moraes	MO-02-B	subadult	I	3ys (± 12ms)	bone + tooth (Rm1)	DiGiusto et al. (2025)
Moraes	Moraes	MO-03-A	subadult	I	birth (± 2ms) / 38 i.u. weeks	bone	DiGiusto et al. (2025)
Moraes	Moraes	MO-04	adult	I	adult	tooth + teeth (LM1 + LM3)	this study
Moraes	Moraes	MO-05	adult	F	36-40ys	bone	Colonese et al. (2014)
Moraes	Moraes	MO-06-A	subadult	I	13-14 ys	bone + tooth (RM1 + LM2)	bone: Colonese et al. (2014); tooth: DiGiusto et al. (2025)
Moraes	Moraes	MO-06-B	subadult	I	5ys (± 16ms)	bone	DiGiusto et al. (2025)
Moraes	Moraes	MO-07	adult	M	45-49	bone	Colonese et al. (2014)
Moraes	Moraes	MO-08	adult	I	adult	bone	Plens (2010)
Moraes	Moraes	MO-09-A	adult	M	40-50	bone	Colonese et al. (2014)
Moraes	Moraes	MO-09-B	subadult	I	6ms (± 3ms)	bone	DiGiusto et al. (2025)
Moraes	Moraes	MO-09-C	subadult	I	10ys (± 30ms)	bone + tooth (RM1)	bone: this study; tooth: DiGiusto et al. (2025)
Moraes	Moraes	MO-12-A	adult	F	40-44ys	bone + tooth (LPM2)	this study
Moraes	Moraes	MO-13	adult	F	+30ys	bone	Colonese et al. (2014)
Moraes	Moraes	MO-14-A	adult	M	20-21ys	bone	Colonese et al. (2014)
Moraes	Moraes	MO-15-B	subadult	I	36-40 i.u. weeks (± 2ms)	bone	DiGiusto et al. (2025)
Moraes	Moraes	MO-15-C	subadult	I	6ms (± 3ms)	bone	DiGiusto et al. (2025)
Moraes	Moraes	MO-18	adult	I	adult	bone	Colonese et al. (2014)
Moraes	Moraes	MO-21-A	subadult	I	3ys (± 12ms)	bone + tooth (Lm2)	DiGiusto et al. (2025)
Moraes	Moraes	MO-25	adult	F	40-44ys	bone	Colonese et al. (2014)
Moraes	Moraes	MO-27-A	subadult	I	13 ys (± 36 ms)	bone + tooth (LM1 + LM2)	bone: Colonese et al. (2014); tooth: DiGiusto et al. (2025)
Moraes	Moraes	MO-27-B	adult	I	adult	bone	Colonese et al. (2014)
Moraes	Moraes	MO-27-D	subadult	I	9ms (± 3ms)	bone	DiGiusto et al. (2025)
Moraes	Moraes	MO-31-A	subadult	I	3ys (± 12ms)	bone + tooth (Lm2)	bone: Plens (2010); tooth: DiGiusto et al. (2025)
Moraes	Moraes	MO-31-B	subadult	I	36-40 i.u. weeks (± 2ms)	bone	DiGiusto et al. (2025)
Moraes	Moraes	MO-32-A	adult	I	adult	bone	Plens (2010)
Moraes	Moraes	MO-34	subadult	I	Birth (± 2ms) / 38 i.u. weeks	bone	DiGiusto et al. (2025)
Moraes	Moraes	MO-35-A	adult	F	50-59ys	bone	Colonese et al. (2014)
Moraes	Moraes	MO-37-A	adult	M	20-25ys	bone	Colonese et al. (2014)
Moraes	Moraes	MO-38-A	subadult	I	9ys (± 30ms)	bone + tooth (LM1)	DiGiusto et al. (2025)
Moraes	Moraes	MO-38-B	subadult	I	1yr (± 4ms)	bone	DiGiusto et al. (2025)
Moraes	Moraes	MO-41-A	subadult	I	7ys (± 24ms)	bone + tooth (Rm2 + RM1)	bone: this study; tooth: DiGiusto et al. (2025)
Moraes	Moraes	MO-41-B	subadult	I	11ys (± 30ms)	tooth (LM1 + LM2)	DiGiusto et al. (2025)
Moraes	Moraes	MO-42-A	adult	F	adult	bone	Colonese et al. (2014)
Moraes	Moraes	MO-42-B	subadult	I	4ys (± 12ms)	bone + tooth (Rc1)	DiGiusto et al. (2025)
Moraes	Moraes	MO-43	subadult	I	15ys (± 36ms)	tooth (LM1 + LM3)	DiGiusto et al. (2025)
* F = female; M = male; I = intereminated sex
** ys = years; ms = months; i.u. = intrauterine

## Sheet: Table S2 - Fauna material
Table S2: Fauna remains
Fauna remains from Piaçaguera and Moraes							Fauna remains from other shellmounds (species also found in Piaçaguera and Moraes)
Site	Sample	Specie / Family	Common name	Analysed material	Reference for δ13C and δ15N values		Specie / Family	Common name	Species found at Piaçaguera or Moraes	Provenience (archaeological sites) for isotopic analyses	Reference for δ13C and δ15N values
Piaçaguera	PI-F-09	Pristis sp.	sawfish	bone	this study		Isurus oxyrinchus	shortfin mako shark	Piaçaguera	Rio do Meio (SC)	Mayer (2019)
Piaçaguera	PI-F-19	Carcharhinus sp.	shark	bone	this study		Carcharhinus leucas	bull shark	Piaçaguera	Rio do Meio (SC)	Mayer (2019)
Piaçaguera	-	Selachimorpha	shark	bone	Colonese et al. (2014)		Carcharhinus limbatus	blacktip shark	Piaçaguera	Rio do Meio (SC)	Mayer (2019)
Piaçaguera	PI-F-22	Bagre marinus	sea catfish	bone	this study		Carcharias taurus	sand tiger shark	Piaçaguera	Rio do Meio (SC)	Mayer (2019)
Piaçaguera	PI-F-40	Micropogonias furnieri	whitemouth croaker	bone	this study		Carcharodon carcharias	white shark	Piaçaguera	Rio do Meio (SC)	Mayer (2019)
Piaçaguera	PI-F-49	Dasyprocta leporina	Brazilian agouti	bone	this study		Pomacanthus paru	angelfish	Piaçaguera	Jabuticabeira II (SC)	Colonese et al. (2014)
Piaçaguera	PI-F-55	Procyon cancrivorus	South American raccoon	bone	this study		Lobotes surinamensis	ripletail	Piaçaguera	Jabuticabeira II (SC)	Colonese et al. (2014)
Piaçaguera	PI-F-61	Tayassu sp.	peccary	bone	this study		Conodon nobilis	barred grunt	Piaçaguera	Bupeva II (SC)	Toso et al. (2021)
Piaçaguera	PI-F-63	Tayassu sp.	peccary	bone	this study		Conodon nobilis	barred grunt	Piaçaguera	Bupeva II (SC)	Toso et al. (2021)
Piaçaguera	PI-F-65	Alouatta sp.	howler monkey	bone	this study		Conodon nobilis	barred grunt	Piaçaguera	Bupeva II (SC)	Toso et al. (2021)
Piaçaguera	PI-F-67	Alouatta sp.	howler monkey	bone	this study		Conodon nobilis	barred grunt	Piaçaguera	Bupeva II (SC)	Toso et al. (2021)
Piaçaguera	-	Alouatta sp.	howler monkey	bone	Colonese et al. (2014)		Archosargus probatocephalus	sheepshead fish	Piaçaguera	Casa de Pedra (SC)	Toso et al. (2021)
Piaçaguera	-	Euphractus sexcintus	six-banded armadillo	bone	Colonese et al. (2014)		Archosargus probatocephalus	sheepshead fish	Piaçaguera	Casa de Pedra (SC)	Toso et al. (2021)
Moraes	MO-F-08	Actinopterygii	freshwater catfish	bone	this study		Archosargus probatocephalus	sheepshead fish	Piaçaguera	Casa de Pedra (SC)	Toso et al. (2021)
Moraes	MO-F-09	Actinopterygii	freshwater catfish	bone	this study		Archosargus probatocephalus	sheepshead fish	Piaçaguera	Casa de Pedra (SC)	Toso et al. (2021)
Moraes	MO-F-10	Anura	frog	bone	this study		Archosargus probatocephalus	sheepshead fish	Piaçaguera	Casa de Pedra (SC)	Toso et al. (2021)
Moraes	MO-F-13	Tupinambis sp.	lizard	bone	this study		Archosargus probatocephalus	sheepshead fish	Piaçaguera	Casa de Pedra (SC)	Toso et al. (2021)
Moraes	MO-F-14	Alligatoridae	alligator	bone	this study		Archosargus probatocephalus	sheepshead fish	Piaçaguera	Casa de Pedra (SC)	Toso et al. (2021)
Moraes	MO-F-18	Cavia aperea	Brazilian guinea pig	bone	this study		Genidens barbus	white sea catfish	Piaçaguera	Jabuticabeira II (SC)	Colonese et al. (2014)
Moraes	MO-F-22	Cuniculus paca	lowland paca	bone	this study		Genidens barbus	white sea catfish	Piaçaguera	Cubatão I	Toso et al. (2021)
Moraes	-	Cuniculus paca	lowland paca	bone	Colonese et al. (2014)		Genidens barbus	white sea catfish	Piaçaguera	Cubatão I	Toso et al. (2021)
Moraes	-	Cuniculus paca	lowland paca	bone	Colonese et al. (2014)		Genidens barbus	white sea catfish	Piaçaguera	Cubatão I	Toso et al. (2021)
Moraes	-	Cuniculus paca	lowland paca	bone	Plens (2010)		Genidens barbus	white sea catfish	Piaçaguera	Cubatão I	Toso et al. (2021)
Moraes	MO-F-24	Euphractus sexcintus	six-banded armadillo	bone	this study		Genidens barbus	white sea catfish	Piaçaguera	Cubatão I	Toso et al. (2021)
Moraes	MO-F-27	Tayassu sp.	peccary	bone	this study		Centropomus parallelus	fat snook fish	Piaçaguera	Morro do Ouro (SC)	Toso et al. (2021)
Moraes	-	Tayassu sp.	peccary	bone	Colonese et al. (2014)		Centropomus parallelus	fat snook fish	Piaçaguera	Morro do Ouro (SC)	Toso et al. (2021)
Moraes	-	Tayassu sp.	peccary	bone	Colonese et al. (2014)		Centropomus parallelus	fat snook fish	Piaçaguera	Morro do Ouro (SC)	Toso et al. (2021)
Moraes	-	Tayassu sp.	peccary	bone	Colonese et al. (2014)		Centropomus parallelus	fat snook fish	Piaçaguera	Morro do Ouro (SC)	Toso et al. (2021)
Moraes	-	Tayassu sp.	peccary	bone	Colonese et al. (2014)		Centropomus parallelus	fat snook fish	Piaçaguera	Morro do Ouro (SC)	Toso et al. (2021)
Moraes	-	Tayassu sp.	peccary	bone	Colonese et al. (2014)		Centropomus parallelus	fat snook fish	Piaçaguera	Morro do Ouro (SC)	Toso et al. (2021)
Moraes	-	Tayassu sp.	peccary	bone	Plens (2010)		Centropomus parallelus	fat snook fish	Piaçaguera	Morro do Ouro (SC)	Toso et al. (2021)
Moraes	MO-F-32	Mazama sp.	brocket deer	bone	this study		Centropomus parallelus	fat snook fish	Piaçaguera	Morro do Ouro (SC)	Toso et al. (2021)
Moraes	-	Mazama sp.	brocket deer	bone	Colonese et al. (2014)		Pogonias cromis	black drum	Piaçaguera	Jabuticabeira II (SC)	Colonese et al. (2014)
Moraes	-	Mazama sp.	brocket deer	bone	Colonese et al. (2014)		Caiman latirostris	broad-snouted caiman	Piaçaguera	Armação do Sul (SC)	Oppitz (2015)
Moraes	MO-F-34	Tapirus terrestris	South American tapir	bone	this study		Lontra longicaudis	neotropical river otter	Piaçaguera	Armação do Sul (SC)	Oppitz (2015)
Moraes	MO-F-37	Nasua nasua	South American coati	bone	this study		Didelphis aurita	big-eared opossum	Piaçaguera	Armação do Sul (SC)	Oppitz (2015)
Moraes	MO-F-38	Leopardus sp.	ocelot	bone	this study		Nasua nasua	South American coati	Piaçaguera	Morro do Ouro (SC)	Toso et al. (2021)
Moraes	MO-F-42	Alouatta sp.	howler monkey	bone	this study		Mazama americana	red brocket deer	Piaçaguera	Armação do Sul (SC)	Oppitz (2015)
Moraes	-	Alouatta sp.	howler monkey	bone	Colonese et al. (2014)		Hoplias spp.*	trahira	Moraes	Itacoara	Toso et al. (2021)
Moraes	-	Alouatta sp.	howler monkey	bone	Colonese et al. (2014)		Hoplias spp.*	trahira	Moraes	Itacoara	Toso et al. (2021)
Moraes	-	Alouatta sp.	howler monkey	bone	Colonese et al. (2014)		Hoplias spp.*	trahira	Moraes	Itacoara	Toso et al. (2021)
Moraes	-	Alouatta sp.	howler monkey	bone	Plens (2010)		Hoplias spp.*	trahira	Moraes	Itacoara	Toso et al. (2021)
							Hoplias spp.*	trahira	Moraes	Itacoara	Toso et al. (2021)
							Hoplias spp.*	trahira	Moraes	Itacoara	Toso et al. (2021)
							Hoplias spp.*	trahira	Moraes	Itacoara	Toso et al. (2021)
							Locariidae*	armoured catfish	Moraes	Itacoara	Toso et al. (2021)
							Locariidae*	armoured catfish	Moraes	Itacoara	Toso et al. (2021)
							Locariidae*	armoured catfish	Moraes	Itacoara	Toso et al. (2021)
							Hydrochoerus hydrochaeris	capybara	Moraes	Itacoara	Toso et al. (2021)
							Hydrochoerus hydrochaeris	capybara	Moraes	Itacoara	Toso et al. (2021)
							Hydrochoerus hydrochaeris	capybara	Moraes	Itacoara	Toso et al. (2021)
							* species identified in Estreito and Tatupeva riverine shell mounds

## Sheet: Table S3 - check samples IsoA
Table S3: Check samples values to precision and accuracy calculations
Check Sample	Replicate	Nitrogen Content (%)	δ15NAIR (‰)	Carbon Content (%)	δ13CV-PDB (‰)
IA-R068 (soy protein)	1	14.14	0.96	46.86	-25.21
IA-R068 (soy protein)	2	14.07	0.97	46.78	-25.22
IA-R068 (soy protein)	3	14.19	0.97	47.1	-25.22
IA-R068 (soy protein)	4	13.51	1.01	45.08	-25.18
IA-R068 (soy protein)	5	14.04	1.02	47.05	-25.24
IA-R068 (soy protein)	6	13.96	0.96	46.35	-25.23
IA-R068 (soy protein)	7	13.84	0.95	46.23	-25.23
IA-R068 (soy protein)	8	14.36	0.99	47.77	-25.19
IA-R068 (soy protein)	9	14.22	1.01	47.47	-25.23
IA-R068 (soy protein)	10	13.83	0.99	46.25	-25.19
IA-R068 (soy protein)	11	13.86	0.97	46.36	-25.2
IA-R068 (soy protein)	12	13.92	0.99	46.74	-25.24
IA-R068 (soy protein)	13	14.12	0.98	47	-25.19
IA-R068 (soy protein)	14	13.79	0.98	45.94	-25.25
IA-R068 (soy protein)	15	13.66	0.92	45.59	-25.19
IA-R068 (soy protein)	16	14.12	1.03	46.61	-25.25
IA-R068 (soy protein)	17	13.81	1.04	45.89	-25.25
IA-R068 (soy protein)	18	13.77	0.98	45.82	-25.18
IA-R068 (soy protein)	19	13.51	0.99	44.97	-25.2
IA-R068 (soy protein)	20	14.2	0.97	47.38	-25.2
IA-R068 (soy protein)	21	13.68	1.02	45.78	-25.19
IA-R068 (soy protein)	22	13.76	0.99	46.01	-25.23
IA-R068 (soy protein)	23	14.01	0.99	47.01	-25.21
IA-R068 (soy protein)	24	14.17	1.01	47.19	-25.18
IA-R068 (soy protein)	25	13.9	0.99	45.67	-25.22
IA-R068 (soy protein)	26	13.69	0.99	45.29	-25.26
IA-R068 (soy protein)	27	14.06	0.97	47.03	-25.19
IA-R068 (soy protein)	28	14.06	0.99	46.92	-25.23
IA-R068 (soy protein)	29	13.88	0.96	46.08	-25.2
IA-R068 (soy protein)	30	13.88	0.96	46.26	-25.19
IA-R068 (soy protein)	31	14.1	1	46.49	-25.19
IA-R068 (soy protein)	32	14.21	0.97	47.49	-25.19
IA-R068 (soy protein)	33	13.98	1.02	46.93	-25.16
IA-R068 (soy protein)	34	13.75	1	45.32	-25.17
IA-R068 (soy protein)	35	13.58	1.02	45.58	-25.26
IA-R068 (soy protein)	36	13.92	0.95	46.41	-25.16
IA-R068 (soy protein)	37	14.01	0.99	46.71	-25.16
IA-R068 (soy protein)	38	14.34	0.98	48.02	-25.2
IA-R068 (soy protein)	39	13.78	0.99	45.95	-25.15
IA-R068 (soy protein)	40	13.75	0.99	45.89	-25.2
IA-R068 (soy protein)	41	14.05	0.98	46.54	-25.19
IA-R068 (soy protein)	42	13.8	1	45.81	-25.2
IA-R068 (soy protein)	43	14.04	0.97	46.65	-25.17
IA-R068 (soy protein)	44	14.01	1.01	46.25	-25.18
IA-R068 (soy protein)	45	13.86	0.99	46.15	-25.18
IA-R068 (soy protein)	Mean	13.94	0.99	46.42	-25.2
IA-R068 (soy protein)	St. Dev.	0.21	0.02	0.71	0.03
IA-R068 (soy protein)	Accepted Value	13.97	0.99	46.5	-25.22
IA-R038 (L-alanine)	1	-	-0.58	-	-25.2
IA-R038 (L-alanine)	2	-	-0.58	-	-25.14
IA-R038 (L-alanine)	3	-	-0.55	-	-25.15
IA-R038 (L-alanine)	4	-	-0.57	-	-24.96
IA-R038 (L-alanine)	5	-	-0.55	-	-25.19
IA-R038 (L-alanine)	6	-	-0.57	-	-25.15
IA-R038 (L-alanine)	7	-	-0.55	-	-24.96
IA-R038 (L-alanine)	8	-	-0.56	-	-25.23
IA-R038 (L-alanine)	9	-	-0.55	-	-25.11
IA-R038 (L-alanine)	10	-	-0.53	-	-25.1
IA-R038 (L-alanine)	11	-	-0.56	-	-25.21
IA-R038 (L-alanine)	12	-	-0.57	-	-25.19
IA-R038 (L-alanine)	13	-	-0.6	-	-25.13
IA-R038 (L-alanine)	14	-	-0.57	-	-25.14
IA-R038 (L-alanine)	15	-	-0.55	-	-25.11
IA-R038 (L-alanine)	16	-	-0.55	-	-25.01
IA-R038 (L-alanine)	17	-	-0.65	-	-25.12
IA-R038 (L-alanine)	18	-	-0.61	-	-25.01
IA-R038 (L-alanine)	Mean	-	-0.57	-	-25.12
IA-R038 (L-alanine)	St. Dev.	-	0.03	-	0.08
IA-R038 (L-alanine)	Accepted Value	-	-0.65	-	-24.99
IA-R069 (tuna protein)	1	-	11.56	-	-18.91
IA-R069 (tuna protein)	2	-	11.67	-	-18.88
IA-R069 (tuna protein)	3	-	11.71	-	-18.98
IA-R069 (tuna protein)	4	-	11.66	-	-18.92
IA-R069 (tuna protein)	5	-	11.71	-	-18.89
IA-R069 (tuna protein)	6	-	11.7	-	-18.82
IA-R069 (tuna protein)	7	-	11.65	-	-18.91
IA-R069 (tuna protein)	8	-	11.67	-	-18.87
IA-R069 (tuna protein)	9	-	11.71	-	-18.88
IA-R069 (tuna protein)	10	-	11.7	-	-18.87
IA-R069 (tuna protein)	11	-	11.68	-	-18.89
IA-R069 (tuna protein)	12	-	11.7	-	-18.95
IA-R069 (tuna protein)	13	-	11.73	-	-18.81
IA-R069 (tuna protein)	14	-	11.64	-	-18.88
IA-R069 (tuna protein)	15	-	11.67	-	-18.84
IA-R069 (tuna protein)	16	-	11.65	-	-18.96
IA-R069 (tuna protein)	17	-	11.66	-	-18.85
IA-R069 (tuna protein)	18	-	11.65	-	-18.81
IA-R069 (tuna protein)	Mean	-	11.67	-	-18.89
IA-R069 (tuna protein)	St. Dev.	-	0.04	-	0.05
IA-R069 (tuna protein)	Accepted Value	-	11.6	-	-18.88
IA-R046 / IAEA-C7 (mix of ammonium, sulphate, and oxalic acid)	1	-	21.96	-	-14.61
IA-R046 / IAEA-C7 (mix of ammonium, sulphate, and oxalic acid)	2	-	21.94	-	-14.48
IA-R046 / IAEA-C7 (mix of ammonium, sulphate, and oxalic acid)	3	-	22.04	-	-14.56
IA-R046 / IAEA-C7 (mix of ammonium, sulphate, and oxalic acid)	4	-	21.97	-	-14.51
IA-R046 / IAEA-C7 (mix of ammonium, sulphate, and oxalic acid)	5	-	21.89	-	-14.43
IA-R046 / IAEA-C7 (mix of ammonium, sulphate, and oxalic acid)	6	-	21.92	-	-14.52
IA-R046 / IAEA-C7 (mix of ammonium, sulphate, and oxalic acid)	7	-	21.98	-	-14.45
IA-R046 / IAEA-C7 (mix of ammonium, sulphate, and oxalic acid)	8	-	21.92	-	-14.55
IA-R046 / IAEA-C7 (mix of ammonium, sulphate, and oxalic acid)	9	-	21.92	-	-14.51
IA-R046 / IAEA-C7 (mix of ammonium, sulphate, and oxalic acid)	10	-	22.01	-	-14.45
IA-R046 / IAEA-C7 (mix of ammonium, sulphate, and oxalic acid)	11	-	22.03	-	-14.49
IA-R046 / IAEA-C7 (mix of ammonium, sulphate, and oxalic acid)	12	-	22.02	-	-14.61
IA-R046 / IAEA-C7 (mix of ammonium, sulphate, and oxalic acid)	13	-	21.98	-	-14.5
IA-R046 / IAEA-C7 (mix of ammonium, sulphate, and oxalic acid)	14	-	21.99	-	-14.56
IA-R046 / IAEA-C7 (mix of ammonium, sulphate, and oxalic acid)	15	-	21.95	-	-14.6
IA-R046 / IAEA-C7 (mix of ammonium, sulphate, and oxalic acid)	16	-	21.9	-	-14.53
IA-R046 / IAEA-C7 (mix of ammonium, sulphate, and oxalic acid)	17	-	21.9	-	-14.55
IA-R046 / IAEA-C7 (mix of ammonium, sulphate, and oxalic acid)	18	-	21.92	-	-14.43
IA-R046 / IAEA-C7 (mix of ammonium, sulphate, and oxalic acid)	Mean	-	21.96	-	-14.52
IA-R046 / IAEA-C7 (mix of ammonium, sulphate, and oxalic acid)	St. Dev.	-	0.05	-	0.06
IA-R046 / IAEA-C7 (mix of ammonium, sulphate, and oxalic acid)	Accepted Value	-	22.04	-	-14.48

## Sheet: Table S4 - human bone values
Table S4: Human bone values from Piaçaguera and Moraes
Site	Burial cluster	Individual	Adult / subadult	Sex*	Age**	Carbon Content (%)	Nitrogen Content (%)	C/N Ratio	δ13CV-PDB (‰)	δ15NAIR (‰)	Reference	Age categories for MixSIAR model
Piaçaguera	Group I	PI-01-A	adult	F	25-30ys	39.3	13.4	3.4	-16.2	13.2	Colonese et al. (2014)	adults
Piaçaguera	Group I	PI-01-C	subadult	I	birth (±2ms) / 38 i.u. weeks	16.8	5.8	3.4	-17.1147	13.8849	DiGiusto et al. (2025)	-
Piaçaguera	Group I	PI-05	adult	M	30-39ys	34	11.5	3.4	-15.6	13.3	Colonese et al. (2014)	adults
Piaçaguera	Group I	PI-06	adult	M	30-35ys	39.6603	14.5917	3.171	-15.2928	13.3039	this study	adults
Piaçaguera	Group I	PI-08	adult	M	30-39ys	25.0871	8.51339	3.43791	-14.5563	13.8151	this study	adults
Piaçaguera	Group I	PI-09	adult	F	+50ys	36.9	12.4	3.5	-16.7	12.5	Colonese et al. (2014)	adults
Piaçaguera	Group I	PI-10	subadult	I	Birth (± 2ms)	20.5	6.6	3.6	-18.4158	12.3949	DiGiusto et al. (2025)	-
Piaçaguera	Group I	PI-11	adult	M	+40ys	33.197	12.0746	3.20754	-16.6101	12.0787	this study	adults
Piaçaguera	Group I	PI-12	subadult	I	6ms (± 3ms)	29.2	10.4	3.3	-17.4322	12.9045	DiGiusto et al. (2025)	-
Piaçaguera	Group I	PI-13-B	subadult	I	18ms (± 6ms)	23.5	8.1	3.4	-15.5609	15.9006	DiGiusto et al. (2025)	-
Piaçaguera	Group I	PI-14	adult	M	35-49ys	38.9	13.8	3.3	-15	13.9	Colonese et al. (2014)	adults
Piaçaguera	Group I	PI-15	adult	F	20-30ys	37	12.6	3.4	-16.3	13.2	Colonese et al. (2014)	adults
Piaçaguera	Group I	PI-16	subadult	I	5ys (± 16ms)	26.9	9.2	3.4	-15.721	14.4804	DiGiusto et al. (2025)	5-9 ys
Piaçaguera	Group I	PI-17	adult	F	~20 anos	34.5	11.4	3.5	-16.5	12.9	Colonese et al. (2014)	adults
Piaçaguera	Group I	PI-18	subadult	I	12ys (± 36ms)	22.5098	7.57671	3.46607	-16.7466	14.1984	this study	9-15 ys
Piaçaguera	Group I	PI-19	adult	I	adult	40.5655	15.0679	3.14089	-14.9743	13.107	this study	adults
Piaçaguera	Group I	PI-23	adult	F	20-30ys	28.0501	10.5025	3.11594	-15.2398	13.0808	this study	adults
Piaçaguera	Group I	PI-38	adult	M	+40ys	39.9023	14.799	3.14567	-14.9043	13.7744	this study	adults
Piaçaguera	Group I	PI-65	subadult	I	7 i.u. ms (± 2ms)	24.7	8.9	3.2	-16.7758	13.4545	DiGiusto et al. (2025)	-
Piaçaguera	Group I	PI-66	subadult	I	15ys (± 36ms)	29.6111	10.554	3.27329	-15.1554	13.9466	this study	9-15 ys
Piaçaguera	Group II	PI-28	adult	M	25-35ys	35.0533	12.7153	3.21625	-15.1267	13.9209	this study	adults
Piaçaguera	Group II	PI-30	subadult	I	18ms (± 6ms)	19.9	6.5	3.6	-14.171	15.7058	DiGiusto et al. (2025)	-
Piaçaguera	Group II	PI-32	subadult	F	15ys (± 36ms)	37.3621	13.9524	3.12413	-15.4124	13.7449	this study	9-15 ys
Piaçaguera	Group II	PI-35	subadult	I	2ys (± 8ms)	26.1	9.7	3.1	-15.0825	15.3144	DiGiusto et al. (2025)	-
Piaçaguera	Group II	PI-36	adult	F	20-30ys	41.5959	15.3803	3.15524	-15.2196	13.4301	this study	adults
Piaçaguera	Group II	PI-40-A	subadult	I	18ms (± 6ms)	24.9	8.2	3.5	-14.9589	14.6928	DiGiusto et al. (2025)	-
Piaçaguera	Group II	PI-42	subadult	I	3ys (± 12ms)	34.2	12	3.3	-14.7163	15.7914	DiGiusto et al. (2025)	-
Piaçaguera	Group II	PI-43	subadult	I	1yr (± 4ms)	27.3	9.4	3.4	-13.8504	15.6381	DiGiusto et al. (2025)	-
Piaçaguera	Group II	PI-47	subadult	I	9ms (± 3ms)	16.7	6	3.2	-15.856	12.8386	DiGiusto et al. (2025)	-
Piaçaguera	Group II	PI-50-A	adult	M	+50ys	18.3726	6.51718	3.28896	-15.9118	13.0423	this study	adults
Piaçaguera	Group II	PI-51-A	subadult	I	18ms (± 6ms)	33.9	11.6	3.4	-15.1828	16.2927	DiGiusto et al. (2025)	-
Piaçaguera	Group II	PI-52	adult	F	35-49ys	37.4221	14.0195	3.11416	-12.9032	14.6132	this study	adults
Piaçaguera	Group II	PI-56	adult	F	adult	39.8364	14.7584	3.14911	-13.0401	15.6255	this study	adults
Moraes	Moraes	MO-01	adult	I	adult	41.7865	15.4845	3.14837	-20.6495	10.5605	this study	adults
Moraes	Moraes	MO-02-A	subadult	I	6ms (± 3ms)	34	12.4	3.2	-20.4649	13.9206	DiGiusto et al. (2025)	-
Moraes	Moraes	MO-02-B	subadult	I	3ys (± 12ms)	37.5	13.8	3.2	-20.0707	14.379	DiGiusto et al. (2025)	-
Moraes	Moraes	MO-03-A	subadult	I	birth (± 2ms) / 38 i.u. weeks	33.1	12.1	3.2	-21.0808	12.3454	DiGiusto et al. (2025)	-
Moraes	Moraes	MO-04	adult	I	adult	35.6355	13.0406	3.1881	-21.3247	9.82326	this study	adults
Moraes	Moraes	MO-05	adult	F	36-40ys	37.7	13.4	3.28896	-20.7	10.4	Colonese et al. (2014)	adults
Moraes	Moraes	MO-06-A	subadult	I	13-14 ys	35.5	12.4	3.28896	-20.2	11.3	Colonese et al. (2014)	9-15 ys
Moraes	Moraes	MO-06-B	subadult	I	5ys (± 16ms)	26.6	9.6	3.2	-19.9884	11.7117	DiGiusto et al. (2025)	5-9 ys
Moraes	Moraes	MO-07	adult	M	45-49	42.7	15.3	3.28896	-19.6	11.2	Colonese et al. (2014)	adults
Moraes	Moraes	MO-08	adult	I	adult	-	-	-	-19.26	9.6	Plens (2010)	adults
Moraes	Moraes	MO-09-A	adult	M	40-50	36.2	12.4	3.4	-20.8	11.4	Colonese et al. (2014)	adults
Moraes	Moraes	MO-09-B	subadult	I	6ms (± 3ms)	33.3	11.9	3.3	-20.0763	13.7554	DiGiusto et al. (2025)	-
Moraes	Moraes	MO-09-C	subadult	I	10ys (± 30ms)	38.0378	14.0266	3.16382	-20.1624	10.2846	this study	9-15 ys
Moraes	Moraes	MO-12-A	adult	F	40-44ys	39.7681	14.4492	3.21098	-21.0032	11.3842	this study	adults
Moraes	Moraes	MO-13	adult	F	+30ys	39.8	14.3	3.21098	-20.7	10.2	Colonese et al. (2014)	adults
Moraes	Moraes	MO-14-A	adult	M	20-21ys	38.3	13.6	3.3	-20.6	10.9	Colonese et al. (2014)	adults
Moraes	Moraes	MO-15-B	subadult	I	36-40 i.u. weeks (± 2ms)	24.6	9	3.2	-21.7593	11.2822	DiGiusto et al. (2025)	-
Moraes	Moraes	MO-15-C	subadult	I	6ms (± 3ms)	36	13.1	3.2	-19.0644	11.7482	DiGiusto et al. (2025)	-
Moraes	Moraes	MO-18	adult	I	adult	35	12.5	3.3	-20.9	10.9	Colonese et al. (2014)	adults
Moraes	Moraes	MO-21-A	subadult	I	3ys (± 12ms)	35	13.1	3.1	-20.2129	11.4141	DiGiusto et al. (2025)	-
Moraes	Moraes	MO-25	adult	F	40-44ys	39.9	14	3.3	-21	10.5	Colonese et al. (2014)	adults
Moraes	Moraes	MO-27-A	subadult	I	13 ys (± 36 ms)	39.4	14.1	3.3	-21.2	9.4	Colonese et al. (2014)	9-15 ys
Moraes	Moraes	MO-27-B	adult	I	adult	40.1	14.4	3.3	-20.6	11	Colonese et al. (2014)	adults
Moraes	Moraes	MO-27-D	subadult	I	9ms (± 3ms)	27.1	9.9	3.2	-19.6275	11.9035	DiGiusto et al. (2025)	-
Moraes	Moraes	MO-31-A	subadult	I	3ys (± 12ms)	-	-	-	-20.3	11.9	Plens (2010)	-
Moraes	Moraes	MO-31-B	subadult	I	36-40 i.u. weeks (± 2ms)	15	5.3	3.3	-18.7615	12.4222	DiGiusto et al. (2025)	-
Moraes	Moraes	MO-32-A	adult	I	adult	-	-	-	-20.8	10.3	Plens (2010)	adults
Moraes	Moraes	MO-34	subadult	I	Birth (± 2ms) / 38 i.u. weeks	22.4	8.2	3.2	-20.1216	12.5454	DiGiusto et al. (2025)	-
Moraes	Moraes	MO-35-A	adult	F	50-59ys	39	14.1	3.2	-21.3	10.7	Colonese et al. (2014)	adults
Moraes	Moraes	MO-37-A	adult	M	20-25ys	38.2	13.6	3.3	-21	10.3	Colonese et al. (2014)	adults
Moraes	Moraes	MO-38-B	subadult	I	1yr (± 4ms)	25.2	9.2	3.2	-21.2986	11.614	DiGiusto et al. (2025)	-
Moraes	Moraes	MO-41-A	subadult	I	7ys (± 24ms)	39.0999	14.6588	3.11188	-20.5326	11.1248	this study	5-9 ys
Moraes	Moraes	MO-42-A	adult	F	adult	41.8	15.1	3.2	-20.8	11.1	Colonese et al. (2014)	adults
Moraes	Moraes	MO-42-B	subadult	I	4ys (± 12ms)	33.1	12.3	3.1	-21.3421	11.3702	DiGiusto et al. (2025)	-
* F = female; M = male; I = intereminated sex
** ys = years; ms = months; i.u. = intrauterine

## Sheet: Table S5 - human dentine values
Table S5: Human dentine values from Piaçaguera and Moraes
Site	Burial cluster	Individual	LAMPEA lab code	Slice	Carbon Content (%)	Nitrogen Content (%)	C/N Ratio	δ13CV-PDB (‰)	δ15NAIR (‰)	Age range per anatomical group*	Reference	Age categories for MixSIAR model
Piaçaguera	Group I	PI-04 (RM1)	S-LMP-0182	s1	41.1908	14.8739	3.23088	-17.0403	13.9558	birth	DiGiusto et al. (2025)	-
Piaçaguera	Group I	PI-04 (RM1)	S-LMP-0182	s2	40.6956	14.541	3.26513	-16.7456	14.9441	0-3 ys	DiGiusto et al. (2025)	-
Piaçaguera	Group I	PI-04 (RM1)	S-LMP-0182	s3	40.4284	14.6494	3.21968	-16.4923	14.8663	0-3 ys	DiGiusto et al. (2025)	-
Piaçaguera	Group I	PI-04 (RM1)	S-LMP-0182	s4	31.8947	11.5353	3.22579	-16.2592	14.3482	0-3 ys	DiGiusto et al. (2025)	-
Piaçaguera	Group I	PI-04 (RM1)	S-LMP-0182	s5	30.2899	10.8551	3.25544	-16.204	14.6567	3-5 ys	DiGiusto et al. (2025)	-
Piaçaguera	Group I	PI-04 (RM1)	S-LMP-0182	s6	29.6457	10.7312	3.22301	-16.289	14.2949	3-5 ys	DiGiusto et al. (2025)	-
Piaçaguera	Group I	PI-04 (RM1)	S-LMP-0182	s7	25.4323	9.1905	3.22844	-16.5296	12.7889	3-5 ys	DiGiusto et al. (2025)	-
Piaçaguera	Group I	PI-05 (LM1)	S-LMP-0176	s1	39.0257	14.2202	3.20178	-15.1961	16.97	birth	DiGiusto et al. (2025)	-
Piaçaguera	Group I	PI-05 (LM1)	S-LMP-0176	s2	37.4165	12.8903	3.38646	-14.9225	15.8411	0-3 ys	DiGiusto et al. (2025)	-
Piaçaguera	Group I	PI-05 (LM1)	S-LMP-0176	s3+s4	29.5528	10.7725	3.20059	-15.022	14.4225	0-3 ys	DiGiusto et al. (2025)	-
Piaçaguera	Group I	PI-05 (LM1)	S-LMP-0176	s5	15.9128	5.84887	3.1741	-15.2805	14.0858	3-5 ys	DiGiusto et al. (2025)	-
Piaçaguera	Group I	PI-05 (LM1)	S-LMP-0176	s6	21.2929	7.15269	3.47306	-16.3476	13.5899	3-5 ys	DiGiusto et al. (2025)	-
Piaçaguera	Group I	PI-05 (LM1)	S-LMP-0176	s7+s8	32.855	12.0872	3.1712	-15.4906	13.5264	3-5 ys	DiGiusto et al. (2025)	-
Piaçaguera	Group I	PI-05 (LM1)	S-LMP-0176	s9+s10	28.8857	10.6249	3.17179	-15.8242	13.0785	5-7 ys	DiGiusto et al. (2025)	5-9 ys
Piaçaguera	Group I	PI-05 (LM3)	S-LMP-0176	s2	37.053	13.8752	3.11551	-15.3415	14.2855	9-14 ys	DiGiusto et al. (2025)	9-15 ys
Piaçaguera	Group I	PI-05 (LM3)	S-LMP-0176	s3	37.0244	13.6836	3.15671	-14.7564	14.3573	9-14 ys	DiGiusto et al. (2025)	9-15 ys
Piaçaguera	Group I	PI-05 (LM3)	S-LMP-0176	s4	36.3573	13.2543	3.20023	-14.4833	14.1455	9-14 ys	DiGiusto et al. (2025)	9-15 ys
Piaçaguera	Group I	PI-05 (LM3)	S-LMP-0176	s5	39.4927	14.3096	3.21985	-14.9064	14.4046	9-14 ys	DiGiusto et al. (2025)	9-15 ys
Piaçaguera	Group I	PI-05 (LM3)	S-LMP-0176	s6+s7	40.0264	14.3543	3.25319	-15.0286	14.9981	14-17 ys	DiGiusto et al. (2025)	15-18 ys
Piaçaguera	Group I	PI-15 (LM1)	S-LMP-0178	s1	20.3231	7.28164	3.25618	-15.5395	13.0996	0-3 ys	DiGiusto et al. (2025)	-
Piaçaguera	Group I	PI-15 (LM1)	S-LMP-0178	s2	13.8677	4.67974	3.45724	-16.3243	12.9343	0-3 ys	DiGiusto et al. (2025)	-
Piaçaguera	Group I	PI-15 (LM1)	S-LMP-0178	s3	12.9022	4.68227	3.21481	-15.5683	12.6171	0-3 ys	DiGiusto et al. (2025)	-
Piaçaguera	Group I	PI-15 (LM1)	S-LMP-0178	s5	18.0741	6.16745	3.419	-16.8736	12.8688	3-5 ys	DiGiusto et al. (2025)	-
Piaçaguera	Group I	PI-19 (RM1)	-	s2	10.0246	6.1	3.4	-17.6429	13.8067	0-3 ys	DiGiusto et al. (2025)	-
Piaçaguera	Group I	PI-19 (RM1)	-	s3	19.6038	6.55974	3.48659	-16.1632	14.6866	0-3 ys	DiGiusto et al. (2025)	-
Piaçaguera	Group I	PI-19 (RM1)	-	s4	27.9015	9.76548	3.33334	-15.9082	13.3409	0-3 ys	DiGiusto et al. (2025)	-
Piaçaguera	Group I	PI-19 (RM1)	-	s5	42.1588	15.7651	3.11988	-15.6736	13.9236	3-5 ys	DiGiusto et al. (2025)	-
Piaçaguera	Group I	PI-19 (RM1)	-	s6	42.5298	15.9246	3.11582	-15.5046	13.8971	3-5 ys	DiGiusto et al. (2025)	-
Piaçaguera	Group I	PI-19 (RM1)	-	s7	43.0332	16.141	3.11043	-15.5062	13.666	3-5 ys	DiGiusto et al. (2025)	-
Piaçaguera	Group I	PI-19 (RM1)	-	s8	42.9854	16.0742	3.11988	-15.9976	13.1197	3-5 ys	DiGiusto et al. (2025)	-
Piaçaguera	Group II	PI-32 (RM1)	S-LMP-0048	s2	40.6884	14.9587	3.17338	-15.1365	14.6363	0-3 ys	DiGiusto et al. (2025)	-
Piaçaguera	Group II	PI-32 (RM1)	S-LMP-0048	s3	40.0264	14.7568	3.16447	-14.8373	14.7913	0-3 ys	DiGiusto et al. (2025)	-
Piaçaguera	Group II	PI-44 (LM1)	S-LMP-0180	s1	34.69	12.2434	3.30559	-15.0077	15.893	0-3 ys	DiGiusto et al. (2025)	-
Piaçaguera	Group II	PI-44 (LM1)	S-LMP-0180	s2	19.1168	6.52408	3.41856	-15.5239	14.6715	0-3 ys	DiGiusto et al. (2025)	-
Piaçaguera	Group II	PI-44 (LM1)	S-LMP-0180	s5	17.7117	5.84906	3.53281	-15.695	13.9611	3-5 ys	DiGiusto et al. (2025)	-
Piaçaguera	Group II	PI-44 (LM1)	S-LMP-0180	s6	20.0415	7.00637	3.33721	-15.9265	13.374	3-5 ys	DiGiusto et al. (2025)	-
Piaçaguera	Group II	PI-44 (LM1)	S-LMP-0180	s7	21.6476	7.78086	3.24585	-15.5165	14.2133	5-7 ys	DiGiusto et al. (2025)	5-9 ys
Piaçaguera	Group II	PI-44 (LM1)	S-LMP-0180	s8	26.2345	9.38275	3.26205	-15.5655	14.1689	5-7 ys	DiGiusto et al. (2025)	5-9 ys
Piaçaguera	Group II	PI-52 (LM3)	S-LMP-0181	s1	14.9098	5.39294	3.22547	-14.66	14.9455	9-14 ys	this study	9-15 ys
Piaçaguera	Group II	PI-52 (LM3)	S-LMP-0181	s2	13.3593	4.84681	3.2157	-14.8259	14.5285	9-14 ys	this study	9-15 ys
Piaçaguera	Group II	PI-52 (LM3)	S-LMP-0181	s3	19.9985	7.33959	3.17886	-14.9823	14.1873	9-14 ys	this study	9-15 ys
Piaçaguera	Group II	PI-52 (LM3)	S-LMP-0181	s4+s5	44.982	16.2516	3.22915	-14.4713	14.8031	9-14 ys	this study	9-15 ys
Piaçaguera	Group II	PI-53 (RM2)	S-LMP-0183	s1	38.6653	14.4181	3.12867	-15.3556	13.5405	2-8 ys	this study	-
Piaçaguera	Group II	PI-53 (RM2)	S-LMP-0183	s2	30.0585	10.9676	3.19743	-16.1712	12.4497	2-8 ys	this study	-
Piaçaguera	Group II	PI-53 (RM2)	S-LMP-0183	s5	31.6223	11.7097	3.15061	-14.6164	13.9664	8-9 ys	this study	5-9 ys
Piaçaguera	Group II	PI-53 (RM2)	S-LMP-0183	s6	26.0293	9.56563	3.17464	-14.7706	13.1673	9-11 ys	this study	9-15 ys
Piaçaguera	Group II	PI-53 (RM2)	S-LMP-0183	s7	28.3039	10.4481	3.16052	-15.163	13.0382	9-11 ys	this study	9-15 ys
Piaçaguera	Group II	PI-53 (RM2)	S-LMP-0183	s8	31.6223	11.7799	3.13184	-15.2613	13.543	9-11 ys	this study	9-15 ys
Piaçaguera	Group II	PI-53 (RM2)	S-LMP-0183	s9	34.0224	12.6104	3.14764	-15.8829	13.4997	9-11 ys	this study	9-15 ys
Piaçaguera	Group II	PI-53 (RM2)	S-LMP-0183	s11	39.6928	14.4885	3.19621	-15.376	13.5867	11-15 ys	this study	9-15 ys
Moraes	Moraes	MO-02-B (Rm1)	-	s1	31.4353	11.743	3.12311	-20.6872	13.5504	i.u-0.9 ys	DiGiusto et al. (2025)	-
Moraes	Moraes	MO-02-B (Rm1)	-	s2	40.8865	15.0521	3.16906	-20.3816	14.3328	i.u-0.9 ys	DiGiusto et al. (2025)	-
Moraes	Moraes	MO-02-B (Rm1)	-	s3+s4	42.4925	15.4611	3.2064	-19.7179	15.179	i.u-0.9 ys	DiGiusto et al. (2025)	-
Moraes	Moraes	MO-02-B (Rm1)	-	s5+s6	41.5257	15.2659	3.17353	-19.7803	15.5622	0.9-3.5 ys	DiGiusto et al. (2025)	-
Moraes	Moraes	MO-02-B (Rm1)	-	s7	43.1228	15.7691	3.19041	-20.2461	15.1031	0.9-3.5 ys	DiGiusto et al. (2025)	-
Moraes	Moraes	MO-02-B (Rm1)	-	s8+s9	42.3092	15.5539	3.17353	-20.3376	14.6589	0.9-3.5 ys	DiGiusto et al. (2025)	-
Moraes	Moraes	MO-04 (LM1)	-	s1+s2	33.9281	12.4503	3.17927	-20.6253	11.0215	3-5 ys	this study	-
Moraes	Moraes	MO-04 (LM1)	-	s3	25.2715	9.40753	3.13403	-20.8376	11.0545	3-5 ys	this study	-
Moraes	Moraes	MO-04 (LM1)	-	s4	19.2369	7.18806	3.12227	-20.9947	9.5746	5-7 ys	this study	5-9 ys
Moraes	Moraes	MO-04 (LM1)	-	s5+s6	15.003	5.54069	3.15909	-20.1944	10.8588	5-7 ys	this study	5-9 ys
Moraes	Moraes	MO-04 (LM1)	-	s8	17.557	6.63201	3.08853	-20.9637	10.931	7-9 ys	this study	5-9 ys
Moraes	Moraes	MO-04 (LM1)	-	s10+s11	19.7277	7.38129	3.1181	-20.6349	11.0048	7-9 ys	this study	5-9 ys
Moraes	Moraes	MO-04 (LM3)	-	s2	30.4651	11.3888	3.12084	-21.3218	11.1218	9-14 ys	this study	9-15 ys
Moraes	Moraes	MO-04 (LM3)	-	s3	16.9933	6.25805	3.168	-21.4225	11.0621	9-14 ys	this study	9-15 ys
Moraes	Moraes	MO-04 (LM3)	-	s4	20.1015	7.33473	3.19736	-21.5646	10.7913	14-17 ys	this study	15-18 ys
Moraes	Moraes	MO-04 (LM3)	-	s5	19.2566	6.50959	3.45122	-21.8702	10.9768	14-17 ys	this study	15-18 ys
Moraes	Moraes	MO-04 (LM3)	-	s7	52.3922	14.8297	4.12175	-23.5981	10.3477	14-17 ys	this study	15-18 ys
Moraes	Moraes	MO-04 (LM3)	-	s8	43.5083	16.0244	3.16765	-21.7677	10.0254	14-17 ys	this study	15-18 ys
Moraes	Moraes	MO-04 (LM3)	-	s10	42.884	15.9928	3.12837	-21.6707	10.6174	14-17 ys	this study	15-18 ys
Moraes	Moraes	MO-04 (LM3)	-	s11	42.8243	15.854	3.15137	-22.0398	9.98898	14-17 ys	this study	15-18 ys
Moraes	Moraes	MO-04 (LM3)	-	s12	42.4086	15.854	3.12078	-22.2264	10.1259	17-19 ys	this study	15-18 ys
Moraes	Moraes	MO-04 (LM3)	-	s13	42.1545	15.3937	3.19482	-22.221	10.1673	17-19 ys	this study	15-18 ys
Moraes	Moraes	MO-04 (LM3)	-	s14	42.8658	16.0579	3.11437	-21.6618	9.93124	17-19 ys	this study	15-18 ys
Moraes	Moraes	MO-04 (LM3)	-	s15	42.8658	15.3345	3.26127	-21.5327	10.2757	17-19 ys	this study	15-18 ys
Moraes	Moraes	MO-06-A (RM1)	-	s1	33.2209	12.5185	3.09603	-19.8935	13.6232	0-3 ys	DiGiusto et al. (2025)	-
Moraes	Moraes	MO-06-A (RM1)	-	s2	33.4695	12.5118	3.12088	-19.8066	14.1805	0-3 ys	DiGiusto et al. (2025)	-
Moraes	Moraes	MO-06-A (RM1)	-	s3	40.7092	15.2647	3.11137	-19.5767	14.6446	0-3 ys	DiGiusto et al. (2025)	-
Moraes	Moraes	MO-06-A (RM1)	-	s4	42.4925	16.0036	3.09771	-19.4679	14.105	0-3 ys	DiGiusto et al. (2025)	-
Moraes	Moraes	MO-06-A (RM1)	-	s5	40.5964	15.1183	3.1328	-19.6503	13.9611	3-5 ys	DiGiusto et al. (2025)	-
Moraes	Moraes	MO-06-A (RM1)	-	s6	42.7537	16.0076	3.11599	-19.9077	13.6971	3-5 ys	DiGiusto et al. (2025)	-
Moraes	Moraes	MO-06-A (RM1)	-	s7	42.3923	15.8792	3.11463	-20.5582	12.6372	3-5 ys	DiGiusto et al. (2025)	-
Moraes	Moraes	MO-06-A (RM1)	-	s8	46.3584	17.3965	3.10895	-20.6559	11.5812	3-5 ys	DiGiusto et al. (2025)	-
Moraes	Moraes	MO-06-A (RM1)	-	s9	42.7764	16.1506	3.09002	-20.283	11.6486	3-5 ys	DiGiusto et al. (2025)	-
Moraes	Moraes	MO-06-A (RM1)	-	s10	41.9768	15.9034	3.0794	-20.2508	12.0732	5-7 ys	DiGiusto et al. (2025)	5-9 ys
Moraes	Moraes	MO-06-A (RM1)	-	s12	42.3923	15.6271	3.16486	-20.7789	11.4424	5-7 ys	DiGiusto et al. (2025)	5-9 ys
Moraes	Moraes	MO-06-A (RM1)	-	s13+s14+s15	40.9996	15.1557	3.1561	-20.3161	11.913	7-9 ys	DiGiusto et al. (2025)	5-9 ys
Moraes	Moraes	MO-06-A (LM2)	S-LMP-0001	s1	44.2265	16.7193	3.08611	-20.5632	12.8214	2-8 ys	DiGiusto et al. (2025)	-
Moraes	Moraes	MO-06-A (LM2)	S-LMP-0001	s2	42.347	16.1079	3.06712	-20.5408	11.4218	2-8 ys	DiGiusto et al. (2025)	-
Moraes	Moraes	MO-06-A (LM2)	S-LMP-0001	s4	42.5961	16.2152	3.06474	-20.6789	11.6217	8-9 ys	DiGiusto et al. (2025)	5-9 ys
Moraes	Moraes	MO-06-A (LM2)	S-LMP-0001	s5	43.8632	16.3799	3.12419	-20.2913	11.6321	8-9 ys	DiGiusto et al. (2025)	5-9 ys
Moraes	Moraes	MO-06-A (LM2)	S-LMP-0001	s6	43.1832	16.0999	3.12924	-19.9903	11.9785	8-9 ys	DiGiusto et al. (2025)	5-9 ys
Moraes	Moraes	MO-06-A (LM2)	S-LMP-0001	s7	44.6226	15.3345	3.39493	-20.9135	11.9516	9-11 ys	DiGiusto et al. (2025)	9-15 ys
Moraes	Moraes	MO-06-A (LM2)	S-LMP-0001	s8+s9	44.0227	16.2992	3.15106	-20.1634	12.108	9-11 ys	DiGiusto et al. (2025)	9-15 ys
Moraes	Moraes	MO-09-C (RM1)	-	s1	38.7683	14.2307	3.17831	-18.8341	14.1255	0-3 ys	DiGiusto et al. (2025)	-
Moraes	Moraes	MO-09-C (RM1)	-	s3	23.4556	8.15664	3.35492	-19.5942	13.1128	0-3 ys	DiGiusto et al. (2025)	-
Moraes	Moraes	MO-09-C (RM1)	-	s4	33.0334	12.1632	3.1685	-19.5902	12.8575	3-5 ys	DiGiusto et al. (2025)	-
Moraes	Moraes	MO-09-C (RM1)	-	s5	42.3259	15.796	3.12612	-19.3889	12.592	3-5 ys	DiGiusto et al. (2025)	-
Moraes	Moraes	MO-09-C (RM1)	-	s6	42.3063	15.7036	3.14306	-19.7284	11.9247	3-5 ys	DiGiusto et al. (2025)	-
Moraes	Moraes	MO-09-C (RM1)	-	s7	42.855	15.9807	3.12861	-19.3436	11.598	5-7 ys	DiGiusto et al. (2025)	5-9 ys
Moraes	Moraes	MO-09-C (RM1)	-	s8	43.6864	16.0561	3.17433	-19.1798	11.3683	5-7 ys	DiGiusto et al. (2025)	5-9 ys
Moraes	Moraes	MO-09-C (RM1)	-	s9	41.7006	15.4181	3.15543	-19.1421	10.9902	5-7 ys	DiGiusto et al. (2025)	5-9 ys
Moraes	Moraes	MO-09-C (RM1)	-	s10	42.8002	15.6765	3.18524	-19.6305	11.1484	5-7 ys	DiGiusto et al. (2025)	5-9 ys
Moraes	Moraes	MO-12-A (LPM2)	S-LMP-0002	s1	42.3766	15.9858	3.0927	-20.5704	12.8591	3.5-8.5 ys	this study	-
Moraes	Moraes	MO-12-A (LPM2)	S-LMP-0002	s2	42.2549	15.7422	3.13155	-21.1174	12.2729	3.5-8.5 ys	this study	-
Moraes	Moraes	MO-12-A (LPM2)	S-LMP-0002	s3	41.9928	15.9397	3.07357	-20.8722	12.5991	3.5-8.5 ys	this study	-
Moraes	Moraes	MO-12-A (LPM2)	S-LMP-0002	s4	42.347	16.0285	3.0823	-21.1025	12.1119	8.5-10.5 ys	this study	9-15 ys
Moraes	Moraes	MO-12-A (LPM2)	S-LMP-0002	s5	44.4643	16.4253	3.15825	-20.7518	11.701	8.5-10.5 ys	this study	9-15 ys
Moraes	Moraes	MO-12-A (LPM2)	S-LMP-0002	s6	44.6953	15.854	3.28905	-20.7609	12.3042	8.5-10.5 ys	this study	9-15 ys
Moraes	Moraes	MO-12-A (LPM2)	S-LMP-0002	s7+s8	43.146	16.0884	3.12877	-20.9523	12.1393	8.5-10.5 ys	this study	9-15 ys
Moraes	Moraes	MO-12-A (LPM2)	S-LMP-0002	s9+s10	43.502	16.2143	3.13009	-20.5457	11.4133	8.5-10.5 ys	this study	9-15 ys
Moraes	Moraes	MO-12-A (LPM2)	S-LMP-0002	s11	44.1615	16.2515	3.17029	-20.5822	12.0027	10.5-13.5 ys	this study	9-15 ys
Moraes	Moraes	MO-12-A (LPM2)	S-LMP-0002	s12	43.4871	15.9949	3.17196	-21.0022	11.7697	10.5-13.5 ys	this study	9-15 ys
Moraes	Moraes	MO-21-A (Lm2)	S-LMP-0003	s1	42.2936	16.0497	3.07436	-20.5095	13.5379	i.u.-1.5 ys	DiGiusto et al. (2025)	-
Moraes	Moraes	MO-21-A (Lm2)	S-LMP-0003	s2	29.5108	11.2049	3.07268	-20.4486	13.6828	i.u.-1.5 ys	DiGiusto et al. (2025)	-
Moraes	Moraes	MO-21-A (Lm2)	S-LMP-0003	s3	33.4592	12.7511	3.06136	-20.4267	13.2252	i.u.-1.5 ys	DiGiusto et al. (2025)	-
Moraes	Moraes	MO-21-A (Lm2)	S-LMP-0003	s4	41.0727	15.115	3.17023	-20.5037	13.8282	i.u.-1.5 ys	DiGiusto et al. (2025)	-
Moraes	Moraes	MO-21-A (Lm2)	S-LMP-0003	s5	42.1631	16.0579	3.06331	-20.3333	13.8377	1.5-3.5 ys	DiGiusto et al. (2025)	-
Moraes	Moraes	MO-21-A (Lm2)	S-LMP-0003	s6	33.0107	12.5212	3.07577	-20.1956	13.098	1.5-3.5 ys	DiGiusto et al. (2025)	-
Moraes	Moraes	MO-21-A (Lm2)	S-LMP-0003	s7	41.8117	15.9132	3.0654	-19.4875	12.6245	1.5-3.5 ys	DiGiusto et al. (2025)	-
Moraes	Moraes	MO-21-A (Lm2)	S-LMP-0003	s8	41.483	15.5399	3.11437	-19.5624	12.7612	1.5-3.5 ys	DiGiusto et al. (2025)	-
Moraes	Moraes	MO-21-A (Lm2)	S-LMP-0003	s9+s10+s11	44.4043	16.402	3.15846	-20.0906	12.2656	1.5-3.5 ys	DiGiusto et al. (2025)	-
Moraes	Moraes	MO-27-A (LM1)	S-LMP-0004	s1	38.0643	14.4036	3.08314	-20.399	13.9917	0-3 ys	DiGiusto et al. (2025)	-
Moraes	Moraes	MO-27-A (LM1)	S-LMP-0004	s2	39.3361	15.0255	3.05429	-20.2757	13.8084	0-3 ys	DiGiusto et al. (2025)	-
Moraes	Moraes	MO-27-A (LM1)	S-LMP-0004	s3	43.9048	16.6259	3.08088	-20.295	13.0062	0-3 ys	DiGiusto et al. (2025)	-
Moraes	Moraes	MO-27-A (LM1)	S-LMP-0004	s4	43.3243	16.5081	3.06184	-20.3502	12.4018	3-5 ys	DiGiusto et al. (2025)	-
Moraes	Moraes	MO-27-A (LM1)	S-LMP-0004	s5	43.9048	16.6259	3.08088	-20.995	11.9169	3-5 ys	DiGiusto et al. (2025)	-
Moraes	Moraes	MO-27-A (LM1)	S-LMP-0004	s6	43.115	16.337	3.07896	-21.1257	11.5652	3-5 ys	DiGiusto et al. (2025)	-
Moraes	Moraes	MO-27-A (LM1)	S-LMP-0004	s7	43.1234	16.2275	3.10033	-20.9822	11.4748	5-7 ys	DiGiusto et al. (2025)	5-9 ys
Moraes	Moraes	MO-27-A (LM1)	S-LMP-0004	s8	43.5175	16.3584	3.10364	-21.0543	11.3433	5-7 ys	DiGiusto et al. (2025)	5-9 ys
Moraes	Moraes	MO-27-A (LM1)	S-LMP-0004	s10	42.1631	15.8199	3.1094	-20.869	11.8757	5-7 ys	DiGiusto et al. (2025)	5-9 ys
Moraes	Moraes	MO-27-A (LM1)	S-LMP-0004	s11	41.483	15.5399	3.11437	-20.6739	11.6144	7-9 ys	DiGiusto et al. (2025)	5-9 ys
Moraes	Moraes	MO-27-A (LM2)	-	s1	38.7198	14.6263	3.08848	-21.2216	12.0324	2-8 ys	DiGiusto et al. (2025)	-
Moraes	Moraes	MO-27-A (LM2)	-	s2	35.9757	13.733	3.05627	-21.2821	11.3389	2-8 ys	DiGiusto et al. (2025)	-
Moraes	Moraes	MO-27-A (LM2)	-	s4	42.6964	15.9639	3.12032	-21.134	11.8507	8-9 ys	DiGiusto et al. (2025)	5-9 ys
Moraes	Moraes	MO-27-A (LM2)	-	s5+s6	42.483	14.9188	3.32221	-21.0957	11.62	8-9 ys	DiGiusto et al. (2025)	5-9 ys
Moraes	Moraes	MO-27-A (LM2)	-	s7+s8+s9	41.776	15.4289	3.15893	-20.5569	10.3607	9-11 ys	DiGiusto et al. (2025)	9-15 ys
Moraes	Moraes	MO-31-A (Lm2)	S-LMP-0076	s1	27.2085	10.1785	3.11865	-20.4765	13.5122	i.u.-1.5 ys	DiGiusto et al. (2025)	-
Moraes	Moraes	MO-31-A (Lm2)	S-LMP-0076	s2	26.5846	10.0414	3.08876	-20.2685	13.5406	i.u.-1.5 ys	DiGiusto et al. (2025)	-
Moraes	Moraes	MO-31-A (Lm2)	S-LMP-0076	s3	39.3477	14.7118	3.12032	-20.3265	13.3564	i.u.-1.5 ys	DiGiusto et al. (2025)	-
Moraes	Moraes	MO-31-A (Lm2)	S-LMP-0076	s4	43.7228	16.61	3.07103	-19.765	13.0985	1.5-3.5 ys	DiGiusto et al. (2025)	-
Moraes	Moraes	MO-31-A (Lm2)	S-LMP-0076	s5	41.9009	15.6914	3.11536	-19.6298	12.6771	1.5-3.5 ys	DiGiusto et al. (2025)	-
Moraes	Moraes	MO-31-A (Lm2)	S-LMP-0076	s6+s7	44.2969	16.4477	3.14206	-20.1241	12.4907	1.5-3.5 ys	DiGiusto et al. (2025)	-
Moraes	Moraes	MO-38-A (LM1)	S-LMP-0077	s1+s2	37.1392	13.7823	3.14383	-20.1089	13.7999	0-3 ys	DiGiusto et al. (2025)	-
Moraes	Moraes	MO-38-A (LM1)	S-LMP-0077	s3	34.8172	13.0859	3.10411	-21.1035	12.3141	0-3 ys	DiGiusto et al. (2025)	-
Moraes	Moraes	MO-38-A (LM1)	S-LMP-0077	s4	37.0942	13.886	3.11657	-20.9338	10.8085	0-3 ys	DiGiusto et al. (2025)	-
Moraes	Moraes	MO-38-A (LM1)	S-LMP-0077	s5	42.4714	15.9609	3.10446	-20.785	11.8466	3-5 ys	DiGiusto et al. (2025)	-
Moraes	Moraes	MO-38-A (LM1)	S-LMP-0077	s7	43.2165	16.0111	3.14902	-20.9028	11.407	5-7 ys	DiGiusto et al. (2025)	5-9 ys
Moraes	Moraes	MO-38-A (LM1)	S-LMP-0077	s8	41.4414	15.3608	3.14752	-20.6526	11.1882	5-7 ys	DiGiusto et al. (2025)	5-9 ys
Moraes	Moraes	MO-41-A (Rm2)	-	s1	28.6211	10.4698	3.1893	-19.9369	13.1065	i.u.-1.5 ys	DiGiusto et al. (2025)	-
Moraes	Moraes	MO-41-A (Rm2)	-	s2	40.6212	15.4276	3.07187	-20.1095	13.5275	i.u.-1.5 ys	DiGiusto et al. (2025)	-
Moraes	Moraes	MO-41-A (Rm2)	-	s3	42.0183	15.9665	3.07027	-19.6817	14.1242	i.u.-1.5 ys	DiGiusto et al. (2025)	-
Moraes	Moraes	MO-41-A (Rm2)	-	s5	42.9317	15.7047	3.1893	-20.2016	14.363	1.5-3.5 ys	DiGiusto et al. (2025)	-
Moraes	Moraes	MO-41-A (RM1)	-	s1	37.6194	14.3082	3.06742	-20.105	13.5099	0-3 ys	DiGiusto et al. (2025)	-
Moraes	Moraes	MO-41-A (RM1)	-	s2	41.7387	15.6207	3.11735	-20.3202	13.5689	0-3 ys	DiGiusto et al. (2025)	-
Moraes	Moraes	MO-41-A (RM1)	-	s3	42.3256	15.9971	3.08681	-20.2248	13.8556	0-3 ys	DiGiusto et al. (2025)	-
Moraes	Moraes	MO-41-A (RM1)	-	s4	42.1093	15.9459	3.0809	-20.4206	13.2291	3-5 ys	DiGiusto et al. (2025)	-
Moraes	Moraes	MO-41-A (RM1)	-	s5	41.8224	15.4946	3.14902	-20.5052	11.6301	3-5 ys	DiGiusto et al. (2025)	-
Moraes	Moraes	MO-41-A (RM1)	-	s7	41.866	15.5562	3.13982	-20.3759	11.9158	5-7 ys	DiGiusto et al. (2025)	5-9 ys
Moraes	Moraes	MO-41-A (RM1)	-	s8	42.1361	15.4289	3.18616	-20.708	12.0299	5-7 ys	DiGiusto et al. (2025)	5-9 ys
Moraes	Moraes	MO-41-A (RM1)	-	s9+s10	42.7389	15.4861	3.21978	-20.5771	11.7813	5-7 ys	DiGiusto et al. (2025)	5-9 ys
Moraes	Moraes	MO-41-B (LM1)	-	s4+s5	42.5	15.6	3.2	-20.6	13.1	0-3 ys	DiGiusto et al. (2025)	-
Moraes	Moraes	MO-41-B (LM1)	-	s6	42.1325	16.0212	3.06809	-20.6608	11.9007	3-5 ys	DiGiusto et al. (2025)	-
Moraes	Moraes	MO-41-B (LM1)	-	s7	33.1705	12.4581	3.10632	-20.6302	11.858	5-7 ys	DiGiusto et al. (2025)	5-9 ys
Moraes	Moraes	MO-41-B (LM1)	-	s8	20.3838	7.61254	3.12394	-20.8884	11.6091	5-7 ys	DiGiusto et al. (2025)	5-9 ys
Moraes	Moraes	MO-41-B (LM1)	-	s9	27.1213	10.1522	3.11671	-20.6907	11.2612	5-7 ys	DiGiusto et al. (2025)	5-9 ys
Moraes	Moraes	MO-41-B (LM1)	-	s10+s11+s12	42.5195	15.6355	3.17267	-20.8015	11.0118	7-9 ys	DiGiusto et al. (2025)	5-9 ys
Moraes	Moraes	MO-41-B (LM2)	S-LMP-0078	s1	36.9096	13.9566	3.08536	-20.7634	11.7643	2-8 ys	DiGiusto et al. (2025)	-
Moraes	Moraes	MO-41-B (LM2)	S-LMP-0078	s2	42.5262	16.1383	3.07429	-20.7042	11.3361	2-8 ys	DiGiusto et al. (2025)	-
Moraes	Moraes	MO-41-B (LM2)	S-LMP-0078	s4	42.9515	16.2648	3.0809	-20.5328	11.5924	8-9 ys	DiGiusto et al. (2025)	5-9 ys
Moraes	Moraes	MO-41-B (LM2)	S-LMP-0078	s6	42.5195	15.7763	3.14434	-21.4174	11.1853	8-9 ys	DiGiusto et al. (2025)	5-9 ys
Moraes	Moraes	MO-41-B (LM2)	S-LMP-0078	s8	42.2036	15.4198	3.19315	-21.4323	10.7825	9-11 ys	DiGiusto et al. (2025)	9-15 ys
Moraes	Moraes	MO-42-B (Rc1)	S-LMP-0079	s2	43.6111	16.2436	3.13229	-20.1665	13.1018	i.u.-0.9 ys	DiGiusto et al. (2025)	-
Moraes	Moraes	MO-42-B (Rc1)	S-LMP-0079	s3	42.9515	16.1783	3.09737	-20.5318	12.7597	i.u.-0.9 ys	DiGiusto et al. (2025)	-
Moraes	Moraes	MO-42-B (Rc1)	S-LMP-0079	s4	43.753	16.2215	3.14675	-21.1595	12.7706	0.9-3.5 ys	DiGiusto et al. (2025)	-
Moraes	Moraes	MO-42-B (Rc1)	S-LMP-0079	s5	45.3774	15.72	3.36771	-21.3779	13.3701	0.9-3.5 ys	DiGiusto et al. (2025)	-
Moraes	Moraes	MO-42-B (Rc1)	S-LMP-0079	s6+s7	42.868	15.7763	3.17011	-20.2826	13.3859	0.9-3.5 ys	DiGiusto et al. (2025)	-
Moraes	Moraes	MO-42-B (Rc1)	S-LMP-0079	s8+s9	41.776	15.4289	3.15893	-20.6744	13.3554	0.9-3.5 ys	DiGiusto et al. (2025)	-
Moraes	Moraes	MO-43 (LM1)	-	s2	43.2473	15.7618	3.2011	-20.4331	12.8216	0-3 ys	DiGiusto et al. (2025)	-
Moraes	Moraes	MO-43 (LM1)	-	s3	42.7705	15.6123	3.19612	-20.4785	12.3825	0-3 ys	DiGiusto et al. (2025)	-
Moraes	Moraes	MO-43 (LM1)	-	s4	42.0556	15.6727	3.1306	-20.7952	12.3004	0-3 ys	DiGiusto et al. (2025)	-
Moraes	Moraes	MO-43 (LM1)	-	s5	41.7899	15.4593	3.15375	-20.9258	11.305	3-5 ys	DiGiusto et al. (2025)	-
Moraes	Moraes	MO-43 (LM1)	-	s6	43.1144	15.8618	3.17116	-21.0273	11.2269	3-5 ys	DiGiusto et al. (2025)	-
Moraes	Moraes	MO-43 (LM1)	-	s7	42.475	15.6066	3.17521	-21.442	11.0919	5-7 ys	DiGiusto et al. (2025)	5-9 ys
Moraes	Moraes	MO-43 (LM1)	-	s9	43.1601	15.7538	3.19627	-21.1696	10.7637	5-7 ys	DiGiusto et al. (2025)	5-9 ys
Moraes	Moraes	MO-43 (LM1)	-	s10	42.8487	15.562	3.21233	-21.2784	11.2332	5-7 ys	DiGiusto et al. (2025)	5-9 ys
Moraes	Moraes	MO-43 (LM3)	S-LMP-0080	s1	39.6078	14.928	3.09546	-20.7906	11.5443	9-14 ys	DiGiusto et al. (2025)	9-15 ys
Moraes	Moraes	MO-43 (LM3)	S-LMP-0080	s2	42.9274	16.0787	3.11481	-21.128	10.9512	9-14 ys	DiGiusto et al. (2025)	9-15 ys
Moraes	Moraes	MO-43 (LM3)	S-LMP-0080	s3	43.1516	16.2003	3.10757	-21.3006	11.1571	9-14 ys	DiGiusto et al. (2025)	9-15 ys
Moraes	Moraes	MO-43 (LM3)	S-LMP-0080	s4+s5	41.1254	14.9312	3.21339	-21.56	11.2155	14-17 ys	DiGiusto et al. (2025)	15-18 ys
Moraes	Moraes	MO-43 (LM3)	S-LMP-0080	s6	42.1361	15.4289	3.18616	-21.8636	10.2451	14-17 ys	DiGiusto et al. (2025)	15-18 ys
* i.u. = intrauterine; ys = years. Age-range based on Czemark et al. (2020)

## Sheet: Table S6 - fauna bone values
Table S6: Fauna bones values from Piaçaguera and Moraes
Site	Sample Code	LAMPEA Code	Specie / Family	Common name	Carbon Content (%)	Nitrogen Content (%)	C/N Ratio	δ13CV-PDB (‰)	δ15NAIR (‰)	Reference
Piaçaguera	PI-F-09	S-LMP-0053	Pristis sp.	sawfish	19.3	6.8	3.3	-10.1	12	this study
Piaçaguera	PI-F-19	S-LMP-0055	Carcharhinus sp.	shark	14.8	5.3	3.3	-12	12.8	this study
Piaçaguera	-	-	Selachimorpha	shark	29.2	9.8	3.5	-11.8	15.2	Colonese et al. (2014)
Piaçaguera	PI-F-22	S-LMP-0008	Bagre marinus	sea catfish	34.4	12.2	3.3	-10.3	13.2	this study
Piaçaguera	PI-F-40	S-LMP-0014	Micropogonias furnieri	whitemouth croaker	31.8	11.9	3.1	-9.4	13.4	this study
Piaçaguera	PI-F-49	S-LMP-0017	Dasyprocta leporina	Brazilian agouti	37.6	14.1	3.1	-20.2	5.6	this study
Piaçaguera	PI-F-55	S-LMP-0020	Procyon cancrivorus	South American raccoon	38	13.8	3.2	-18.4	8.2	this study
Piaçaguera	PI-F-61	S-LMP-0021	Tayassu sp.	peccary	37.1	13.7	3.2	-23.5	6	this study
Piaçaguera	PI-F-63	S-LMP-0063	Tayassu sp.	peccary	40.3	14.6	3.2	-22.7	4.9	this study
Piaçaguera	PI-F-65	S-LMP-0064	Alouatta sp.	howler monkey	18	6.5	3.2	-19.1	7.8	this study
Piaçaguera	PI-F-67	S-LMP-0023	Alouatta sp.	howler monkey	39.3	14.9	3.1	-20.1	9.5	this study
Piaçaguera	-	-	Alouatta sp.	howler monkey	56.4	19.8	3.3	-22.5	6.9	Colonese et al. (2014)
Piaçaguera	-	-	Euphractus sexcintus	six-banded armadillo	40.5	13.7	3.4	-20.3	13.3	Colonese et al. (2014)
Moraes	MO-F-08	S-LMP-0067	Actinopterygii	freshwater catfish	28.1203	10.48	3.13044	-23.1415	9.10422	this study
Moraes	MO-F-09	S-LMP-0025	Actinopterygii	freshwater catfish	41.1466	15.382	3.12083	-20.1011	12.6785	this study
Moraes	MO-F-10	S-LMP-0068	Anura	frog	41.691	15.4268	3.15292	-20.9821	11.2937	this study
Moraes	MO-F-13	S-LMP-0027	Tupinambis sp.	lizard	34.69	12.8529	3.14885	-22.0659	10.2223	this study
Moraes	MO-F-14	S-LMP-0028	Alligatoridae	alligator	38.8263	14.3239	3.16235	-21.8837	7.80453	this study
Moraes	MO-F-18	S-LMP-0030	Cavia aperea	Brazilian guinea pig	40.4662	14.8626	3.17647	-24.0625	7.22754	this study
Moraes	MO-F-22	S-LMP-0071	Cuniculus paca	lowland paca	37.5302	13.8479	3.16186	-20.2791	7.79624	this study
Moraes	-	-	Cuniculus paca	lowland paca	42.5	4.4	3.4	-20.8	7.9	Colonese et al. (2014)
Moraes	-	-	Cuniculus paca	lowland paca	41.7	14.8	3.26197	-20.6	8.7	Colonese et al. (2014)
Moraes	-	-	Cuniculus paca	lowland paca	-	-	-	-22.2	8.7	Plens (2010)
Moraes	MO-F-24	S-LMP-0031	Euphractus sexcintus	six-banded armadillo	37.8466	14.0635	3.13964	-22.2831	11.6225	this study
Moraes	MO-F-27	S-LMP-0032	Tayassu sp.	peccary	37.0113	13.6916	3.15374	-21.4134	7.61671	this study
Moraes	-	-	Tayassu sp.	peccary	27	9.6	3.3	-21	8.6	Colonese et al. (2014)
Moraes	-	-	Tayassu sp.	peccary	37.4	13.4	3.3	-21.3	6.7	Colonese et al. (2014)
Moraes	-	-	Tayassu sp.	peccary	35.6	12.7	3.3	-23.5	9.2	Colonese et al. (2014)
Moraes	-	-	Tayassu sp.	peccary	40.5	14.9	3.2	-22.4	8.7	Colonese et al. (2014)
Moraes	-	-	Tayassu sp.	peccary	-	-	-	-22.3	6.5	Plens (2010)
Moraes	MO-F-32	S-LMP-0033	Mazama sp.	brocket deer	43.0075	15.9736	3.14115	-23.1059	8.345	this study
Moraes	-	-	Mazama sp.	brocket deer	31.6	11.2	3.3	-23	9.6	Colonese et al. (2014)
Moraes	-	-	Mazama sp.	brocket deer	41	14.7	3.2	-24.6	8.4	Colonese et al. (2014)
Moraes	MO-F-34	S-LMP-0074	Tapirus terrestris	South American tapir	30.2646	10.8243	3.26197	-27.579	6.22152	this study
Moraes	MO-F-37	S-LMP-0075	Nasua nasua	South American coati	38.7068	14.1514	3.19106	-20.8507	9.75293	this study
Moraes	MO-F-38	S-LMP-0035	Leopardus sp.	ocelot	36.7714	13.3603	3.211	-19.6326	12.1494	this study
Moraes	MO-F-42	S-LMP-0036	Alouatta sp.	howler monkey	40.3703	14.9259	3.1555	-22.3502	7.57506	this study
Moraes	-	-	Alouatta sp.	howler monkey	26	9.3	3.3	-21.5	7.9	Colonese et al. (2014)
Moraes	-	-	Alouatta sp.	howler monkey	43	15.5	3.2	-22.5	8.6	Colonese et al. (2014)
Moraes	-	-	Alouatta sp.	howler monkey	56.4	19.8	3.3	-22.5	6.9	Colonese et al. (2014)
Moraes	-	-	Alouatta sp.	howler monkey	-	-	-	-21.6	6.3	Plens (2010)

## Sheet: Table S7 - fauna other shellmou
Table S7: Fauna from other shellmounds (species also found in Piaçaguera and Moraes)
Sample original archaeological site	Specie / Family	Common name	δ13CV-PDB (‰)	δ15NAIR (‰)	Reference
Rio do Meio (SC)	Isurus oxyrinchus	shortfin mako shark	-12.4	15.1	Mayer (2019)
Rio do Meio (SC)	Carcharhinus leucas	bull shark	-11.6	15.2	Mayer (2019)
Rio do Meio (SC)	Carcharhinus limbatus	blacktip shark	-11.2	15.3	Mayer (2019)
Rio do Meio (SC)	Carcharias taurus	sand tiger shark	-10.8	17.3	Mayer (2019)
Rio do Meio (SC)	Carcharodon carcharias	white shark	-11.7	16.8	Mayer (2019)
Jabuticabeira II (SC)	Pomacanthus paru	angelfish	-10.8	13.4	Colonese et al. (2014)
Jabuticabeira II (SC)	Lobotes surinamensis	ripletail	-10.5	14.5	Colonese et al. (2014)
Bupeva II (SC)	Conodon nobilis	barred grunt	-11.3	12	Toso et al. (2021)
Bupeva II (SC)	Conodon nobilis	barred grunt	-10.8	12.2	Toso et al. (2021)
Bupeva II (SC)	Conodon nobilis	barred grunt	-11.1	12.6	Toso et al. (2021)
Bupeva II (SC)	Conodon nobilis	barred grunt	-10.1	11.8	Toso et al. (2021)
Casa de Pedra (SC)	Archosargus probatocephalus	sheepshead fish	-17.6	9.7	Toso et al. (2021)
Casa de Pedra (SC)	Archosargus probatocephalus	sheepshead fish	-17.5	10.1	Toso et al. (2021)
Casa de Pedra (SC)	Archosargus probatocephalus	sheepshead fish	-14	9.7	Toso et al. (2021)
Casa de Pedra (SC)	Archosargus probatocephalus	sheepshead fish	-14.4	8.6	Toso et al. (2021)
Casa de Pedra (SC)	Archosargus probatocephalus	sheepshead fish	-17	10	Toso et al. (2021)
Casa de Pedra (SC)	Archosargus probatocephalus	sheepshead fish	-18.4	9.3	Toso et al. (2021)
Casa de Pedra (SC)	Archosargus probatocephalus	sheepshead fish	-17.1	9.1	Toso et al. (2021)
Jabuticabeira II (SC)	Genidens barbus	white sea catfish	-9.2	15.5	Colonese et al. (2014)
Cubatão I	Genidens barbus	white sea catfish	-13.7	10.9	Toso et al. (2021)
Cubatão I	Genidens barbus	white sea catfish	-15.1	11.4	Toso et al. (2021)
Cubatão I	Genidens barbus	white sea catfish	-14.6	11.5	Toso et al. (2021)
Cubatão I	Genidens barbus	white sea catfish	-14.3	11.4	Toso et al. (2021)
Cubatão I	Genidens barbus	white sea catfish	-8.3	12.3	Toso et al. (2021)
Morro do Ouro (SC)	Centropomus parallelus	fat snook fish	-12.3	11.1	Toso et al. (2021)
Morro do Ouro (SC)	Centropomus parallelus	fat snook fish	-10.1	13	Toso et al. (2021)
Morro do Ouro (SC)	Centropomus parallelus	fat snook fish	-10.4	11.1	Toso et al. (2021)
Morro do Ouro (SC)	Centropomus parallelus	fat snook fish	-10.5	11.5	Toso et al. (2021)
Morro do Ouro (SC)	Centropomus parallelus	fat snook fish	-10.7	12.1	Toso et al. (2021)
Morro do Ouro (SC)	Centropomus parallelus	fat snook fish	-10.1	12.2	Toso et al. (2021)
Morro do Ouro (SC)	Centropomus parallelus	fat snook fish	-10.4	11.6	Toso et al. (2021)
Morro do Ouro (SC)	Centropomus parallelus	fat snook fish	-10.5	12.5	Toso et al. (2021)
Jabuticabeira II (SC)	Pogonias cromis	black drum	-9.8	12.6	Colonese et al. (2014)
Armação do Sul (SC)	Caiman latirostris	broad-snouted caiman	-19.7	7.7	Oppitz (2015)
Armação do Sul (SC)	Lontra longicaudis	neotropical river otter	-16.9	14.6	Oppitz (2015)
Armação do Sul (SC)	Didelphis aurita	big-eared opossum	-20.2	11.4	Oppitz (2015)
Morro do Ouro (SC)	Nasua nasua	South American coati	-19.6	10.5	Toso et al. (2021)
Armação do Sul (SC)	Mazama americana	red brocket deer	-21.2	7	Oppitz (2015)
Itacoara	Hydrochoerus hydrochaeris	capybara	-16	6.5	Toso et al. (2021)
Itacoara	Hydrochoerus hydrochaeris	capybara	-14.8	7.3	Toso et al. (2021)
Itacoara	Hydrochoerus hydrochaeris	capybara	-19.5	6.1	Toso et al. (2021)
Itacoara	Hoplias spp.*	trahira	-22.22	9.94	Toso et al. (2021)
Itacoara	Hoplias spp.*	trahira	-23.03	9.67	Toso et al. (2021)
Itacoara	Hoplias spp.*	trahira	-24.02	10.34	Toso et al. (2021)
Itacoara	Hoplias spp.*	trahira	-23.19	9.35	Toso et al. (2021)
Itacoara	Hoplias spp.*	trahira	-18.53	12.14	Toso et al. (2021)
Itacoara	Hoplias spp.*	trahira	-23.03	10.36	Toso et al. (2021)
Itacoara	Hoplias spp.*	trahira	-22.55	12.03	Toso et al. (2021)
Itacoara	Locariidae*	armoured catfish	-25.38	7.21	Toso et al. (2021)
Itacoara	Locariidae*	armoured catfish	-25.87	7.11	Toso et al. (2021)
Itacoara	Locariidae*	armoured catfish	-24.79	7.13	Toso et al. (2021)
* species identified in Estreito and Tatupeva riverine shellmounds (near Moraes shellmound)

## Sheet: Table S8 - correlation tests
S8 tables: correlation tests
Correlation test (Spearman's test) - human bone collagen - Piaçaguera
	δ13CV-PDB			δ15NAIR
	p	rho	S	p	rho	S
sample weight	0.69	0.08	3368.7	0.33	-0.19	4347.8
carbon content	0.06	0.48	1906	0.63	0.1	3306
nitrogen content	0.07	0.45	2022	0.85	0.04	3520
C/N ratio	0.26	-0.22	4463.7	0.29	0.21	2896.4
Correlation test (Spearman's test) - human bone collagen - Moraes
	δ13CV-PDB			δ15NAIR
	p	rho	S	p	rho	S
sample weight	0.98	-0.01	1147	0.62	0.12	1002.3
carbon content	0.33	-0.24	1410	0.08	-0.42	1614
nitrogen content	0.29	-0.25	1430	0.07	-0.43	1634
C/N ratio	0.06	0.52	552.42	0.06	0.45	629.76
Correlation test (Spearman's test) - human dentine collagen - Piaçaguera
	δ13CV-PDB			δ15NAIR
	p	rho	S	rho	p	S
sample weight	0.37	-0.13	20849	0.27	-0.16	21417
carbon content	0.46	0.11	16407	0.09	0.25	13811
nitrogen content	0.33	0.14	15789	0.12	0.23	14255
C/N ratio	0.06	-0.36	25007	0.19	0.19	14870
Correlation test (Spearman's test) - human dentine collagen - Moraes
	δ13CV-PDB			δ15NAIR
	p	rho	S	p	rho	S
sample weight	0.61	0.04	428018	0.06	0.19	360650
carbon content	0.27	-0.09	490082	0.42	-0.07	478436
nitrogen content	0.83	0.02	439237	1	0	447338
C/N ratio	0.09	-0.15	512562	0.07	-0.2	535888
Correlation test (Spearman's test) - fauna bone collagen - Piaçaguera
	δ13CV-PDB			δ15NAIR
	p	rho	S	p	rho	S
sample weight	0.15	0.41	271	0.08	0.48	237
carbon content	0.67	-0.13	512	0.5	-0.2	544
nitrogen content	0.63	-0.14	520	0.49	-0.2	546
C/N ratio	0.57	0.16	380.3	0.63	0.14	391.4
Correlation test (Spearman's test) - fauna bone collagen - Moraes
	δ13CV-PDB			δ15NAIR
	p	rho	S	p	rho	S
sample weight	0.06	-0.53	1039	0.06	-0.62	1101
carbon content	0.57	0.15	576	0.57	0.15	577
nitrogen content	0.55	0.16	570	0.56	0.16	572
C/N ratio	1	0	680	0.08	-0.55	1056.1

## Sheet: Table S9 - MixSiar PI
Table S9: 50% and 95% HPD intervals and quartiles of posterior consumption proportions at the Piaçaguera shellmound, grouped by age and food source (Model 1)
		50% Probability HPD Interval		95% Probability HPD Interval
Age Group	Food Source	Inferior Limit	Superior Limit	Inferior Limit	Superior Limit	Q1	Q2	Q3
5-9 years	Marine fish	0.351	0.529	0.134	0.701	0.338	0.431	0.516
5-9 years	Freshwater fish	0	0.173	0	0.468	0.085	0.173	0.29
5-9 years	Terrestrial animals	0	0.203	0	0.586	0.1	0.202	0.336
5-9 years	C3 plants	0	0.124	0	0.341	0.057	0.122	0.206
9-15 years	Marine fish	0.404	0.57	0.201	0.745	0.394	0.48	0.56
9-15 years	Freshwater fish	0	0.163	0	0.427	0.079	0.163	0.263
9-15 years	Terrestrial animals	0	0.185	0	0.549	0.09	0.183	0.307
9-15 years	C3 plants	0	0.109	0	0.308	0.051	0.108	0.184
Adults	Marine fish	0.373	0.541	0.168	0.703	0.358	0.448	0.528
Adults	Freshwater fish	0	0.171	0	0.447	0.086	0.171	0.274
Adults	Terrestrial animals	0	0.212	0	0.576	0.113	0.212	0.34
Adults	C3 plants	0	0.109	0	0.314	0.052	0.108	0.182

## Sheet: Table S10 - MixSiar PI Group I
Table S10: 50% and 95% HPD intervals and quartiles of posterior consumption proportions at the Piaçaguera (GROUP I) shellmound, grouped by age and food source (Model 2)
		50% Probability HPD Interval		95% Probability HPD Interval
Age Group	Food Source	Inferior Limit	Superior Limit	Inferior Limit	Superior Limit	Q1	Q2	Q3
5-9 years	Marine fish	0.158	0.357	0	0.49	0.161	0.262	0.36
5-9 years	Freshwater fish	0	0.218	0	0.576	0.104	0.218	0.358
5-9 years	Terrestrial animals	0.109	0.388	0	0.682	0.17	0.304	0.459
5-9 years	C3 plants	0	0.142	0	0.41	0.068	0.142	0.237
9-15 years	Marine fish	0.283	0.477	0.074	0.637	0.272	0.373	0.466
9-15 years	Freshwater fish	0	0.195	0	0.514	0.097	0.193	0.314
9-15 years	Terrestrial animals	0.197	0.5	0	0.719	0.21	0.359	0.513
9-15 years	C3 plants	0	0.128	0	0.363	0.061	0.128	0.216
Adults	Marine fish	0.195	0.396	0	0.513	0.185	0.292	0.387
Adults	Freshwater fish	0	0.187	0	0.547	0.085	0.185	0.323
Adults	Terrestrial animals	0	0.212	0	0.576	0.113	0.212	0.34
Adults	C3 plants	0	0.099	0	0.332	0.044	0.098	0.175

[truncated: 2 more sheets: Table S11 - MixSiar PI Group II, Table S12 - MixSiar Moraes]
